# Supplementary material for: Path Analysis of the Impact of Obesity on Postoperative Outcomes in Colorectal Cancer Patients: A Population-Based Study
Source: J Clin Med. 2021 Jun 29;10(13):2904. doi: 10.3390/jcm10132904 (PMC8268380; doi:10.3390/jcm10132904)
Supplement: Supplementary file 1 [file jcm-10-02904-s001.zip]

Archive with 1 entries (1 files):
- jcm-1207341-supplementary.pdf
